# Supplementary material for: Chemotaxis response and age-stage, two-sex life table of the Cheilomenes sexmaculata (Fabricius) (Coccinellidae: Coleoptera) against different aphid species
Source: PLoS One. 2024 Feb 2;19(2):e0289682. doi: 10.1371/journal.pone.0289682 (PMC10836708; doi:10.1371/journal.pone.0289682)
Supplement: S1 Raw data — (ZIP) [file pone.0289682.s001.zip]

Archive with 3 entries (3 files):
- Raw Data/Lipaphis erysimi.txt
- Raw Data/Noxia.txt
- Raw Data/Toxoptera Citricida.txt
