# Supplementary material for: Chemotaxis response and age-stage, two-sex life table of the Cheilomenes sexmaculata (Fabricius) (Coccinellidae: Coleoptera) against different aphid species
Source: PLoS One. 2024 Feb 2;19(2):e0289682. doi: 10.1371/journal.pone.0289682 (PMC10836708; doi:10.1371/journal.pone.0289682)
Supplement: S1 Raw data — (ZIP) [file pone.0289682.s001.zip › Raw Data/Lipaphis erysimi.txt]

"Project:Dr Syed Muhammad Zaka"
"User:Khalid Abbas"
"CsTR"
30
3,7
F,Egg,L1,L2,L3,L4,Pupa,Female
M,Egg,L1,L2,L3,L4,Pupa,Male
N,Egg,L1,L2,L3,L4,Pupa,Unknown 
L1,L4
1,N,2,4,5,-2
2,F,2,5,4,4,3,3,11,0,0,0,8,10,13,21,27,7,0,0,-1
3,N,2,3,4,3,-2
4,M,2,2,4,3,3,2,7
5,M,2,3,2,2,3,3,13
6,F,2,3,4,4,5,4,6,0,0,0,4,7,0,-1
7,M,2,3,3,2,4,3,13
8,N,2,2,3,4,3,-2
9,M,2,2,3,4,3,2,7
10,N,2,3,-2
11,M,2,2,2,3,3,2,11
12,F,2,2,3,2,2,2,15,0,0,0,0,9,11,14,16,0,0,0,0,0,0,-1
13,N,-2
14,M,2,3,2,1,3,3,16
15,F,2,2,1,2,2,2,10,0,0,0,9,12,18,21,27,0,0,-1
16,F,2,3,2,2,3,4,11,0,0,0,3,5,14,17,7,0,0,0,-1
17,N,2,1,3,6,-2
18,M,2,3,2,4,3,2,9
19,N,2,2,5,-2
20,M,2,4,3,5,3,3,8
21,N,2,-2
22,F,2,3,4,4,5,4,17,0,0,0,0,0,7,12,16,21,6,0,0,0,0,0,0,-1
23,N,2,-2
24,N,2,4,-2
25,M,2,3,4,5,4,3,16
26,N,2,4,5,-2
27,N,-2
28,F,2,2,3,3,3,3,12,0,0,0,0,0,0,9,16,21,30,9,0,-1
29,N,2,4,5,6,-2
30,F,2,3,4,5,5,4,15,0,0,0,0,5,9,12,15,20,23,8,0,0,0,0,-1
