# Supplementary material for: Chemotaxis response and age-stage, two-sex life table of the Cheilomenes sexmaculata (Fabricius) (Coccinellidae: Coleoptera) against different aphid species
Source: PLoS One. 2024 Feb 2;19(2):e0289682. doi: 10.1371/journal.pone.0289682 (PMC10836708; doi:10.1371/journal.pone.0289682)
Supplement: S1 Raw data — (ZIP) [file pone.0289682.s001.zip › Raw Data/Noxia.txt]

"Project:Dr Syed Muhammad Zaka"
"User:Khalid Abbas"
"CsTR"
30
3,7
F,Egg,L1,L2,L3,L4,Pupa,Female
M,Egg,L1,L2,L3,L4,Pupa,Male
N,Egg,L1,L2,L3,L4,Pupa,Unknown 
L1,L4
1,M,2,1,2,1,1,3,23
2,M,2,1,1,2,2,2,26
3,F,2,2,1,1,3,2,32,0,0,0,3,8,13,18,20,26,29,40,51,31,23,14,5,0,0,0,0,0,0,0,0,0,0,0,0,0,0,0,-1
4,N,-2
5,N,2,1,1,5,-2
6,F,2,1,1,1,2,3,29,0,0,7,23,45,12,10,4,2,0,0,0,0,0,0,0,0,0,0,0,0,0,0,0,0,0,0,0,-1
7,F,2,1,2,2,3,2,31,0,0,0,0,3,15,27,41,46,52,34,29,23,19,7,0,0,0,0,0,0,0,0,0,0,0,0,0,0,0,0,-1
8,M,2,1,1,2,2,2,28
9,M,2,1,1,2,3,3,27
10,F,2,1,2,1,2,2,30,0,0,0,0,0,2,10,15,22,29,39,41,15,7,0,0,0,0,0,0,0,0,0,0,0,0,0,0,0,0,-1
11,N,-2
12,F,2,1,1,2,3,3,33,0,0,0,0,0,0,5,7,10,20,29,31,41,49,59,12,6,0,0,0,0,0,0,0,0,0,0,0,0,0,0,0,0,-1
13,F,2,1,2,1,2,2,34,0,0,0,0,0,0,0,2,5,10,13,22,30,12,8,0,0,0,0,0,0,0,0,0,0,0,0,0,0,0,0,0,0,0,-1
14,N,2,1,2,4,-2
15,M,2,1,1,1,2,2,22
16,F,2,1,1,2,2,3,34,0,0,0,0,0,0,14,19,22,29,38,45,48,51,59,35,21,12,0,0,0,0,0,0,0,0,0,0,0,0,0,0,0,0,-1
17,M,2,1,1,1,2,2,25
18,F,2,1,1,2,3,3,35,0,0,0,0,0,0,0,0,19,21,29,32,38,41,48,58,61,70,15,7,0,0,0,0,0,0,0,0,0,0,0,0,0,0,0,-1
19,F,2,1,1,1,2,2,29,0,0,0,0,0,13,19,20,29,34,41,52,31,17,0,0,0,0,0,0,0,0,0,0,0,0,0,0,0,-1
20,N,2,1,1,1,4,-2
21,M,2,1,1,2,2,3,28
22,N,-2
23,M,2,1,1,1,1,2,25
24,N,2,1,1,2,-2
25,N,2,2,-2
26,F,2,1,1,1,2,2,24,0,0,0,0,0,0,0,7,16,23,28,31,38,46,49,51,61,20,10,0,0,0,0,0,-1
27,N,2,1,1,2,2,-2
28,N,-2
29,F,2,1,1,1,1,1,36,0,0,0,0,0,0,12,23,34,46,51,23,16,11,7,3,0,0,0,0,0,0,0,0,0,0,0,0,0,0,0,0,0,0,0,-1
30,M,2,1,1,1,2,2,30
