# Supplementary material for: Chemotaxis response and age-stage, two-sex life table of the Cheilomenes sexmaculata (Fabricius) (Coccinellidae: Coleoptera) against different aphid species
Source: PLoS One. 2024 Feb 2;19(2):e0289682. doi: 10.1371/journal.pone.0289682 (PMC10836708; doi:10.1371/journal.pone.0289682)
Supplement: S1 Raw data — (ZIP) [file pone.0289682.s001.zip › Raw Data/Toxoptera Citricida.txt]

"Project:Dr Syed Muhammad Zaka"
"User:Khalid Abbas"
"CsTR"
30
3,7
F,Egg,L1,L2,L3,L4,Pupa,Female
M,Egg,L1,L2,L3,L4,Pupa,Male
N,Egg,L1,L2,L3,L4,Pupa,Unknown 
L1,L4
1,M,2,2,2,3,3,3,22
2,F,2,2,2,2,3,2,28,0,0,0,0,0,6,8,9,13,11,22,29,33,39,51,21,14,9,6,6,0,0,0,0,0,0,0,0,-1
3,N,-2
4,N,2,2,1,4,-2
5,F,2,2,2,2,2,3,29,0,0,0,0,0,0,0,0,3,5,7,11,14,17,25,19,3,11,0,0,0,0,0,0,0,0,0,0,0,-1
6,M,2,1,3,2,3,4,25
7,M,2,2,2,3,3,3,27
8,F,2,2,2,3,2,4,32,0,0,0,0,4,3,16,41,53,34,20,12,0,0,0,0,0,0,0,0,0,0,0,0,0,0,0,0,0,0,0,-1
9,N,2,2,-2
10,N,2,2,2,3,-2
11,F,2,2,3,2,2,4,31,0,0,0,0,0,5,7,11,16,28,41,53,21,12,3,0,0,0,0,0,0,0,0,0,0,0,0,0,0,0,0,-1
12,F,2,2,2,2,3,4,33,0,0,0,0,0,0,4,7,10,22,29,37,49,56,12,0,0,0,0,0,0,0,0,0,0,0,0,0,0,0,0,0,0,-1
13,M,2,2,1,1,2,2,24
14,N,2,1,2,-2
15,M,2,2,3,2,3,3,28
16,N,-2
17,F,2,2,3,2,3,3,35,0,0,0,0,0,0,7,12,19,25,30,35,42,50,11,9,0,0,0,0,0,0,0,0,0,0,0,0,0,0,0,0,0,0,0,-1
18,M,2,1,1,1,2,3,29
19,M,2,1,2,3,2,4,31
20,F,2,3,3,2,3,3,34,0,0,0,0,0,10,13,18,20,22,33,35,41,45,18,10,0,0,0,0,0,0,0,0,0,0,0,0,0,0,0,0,0,0,-1
21,N,2,2,2,3,-2
22,F,2,1,2,3,3,3,29,0,0,0,0,0,0,0,11,18,24,30,39,41,51,13,0,0,0,0,0,0,0,0,0,0,0,0,0,0,-1
23,M,2,2,3,3,3,4,24
24,N,-2
25,M,2,1,1,2,2,2,26
26,F,2,2,2,3,5,4,32,0,0,0,0,0,0,0,0,12,18,24,30,35,38,21,10,0,0,0,0,0,0,0,0,0,0,0,0,0,0,0,0,-1
27,N,2,3,2,3,-2
28,N,-2
29,N,2,1,1,1,-2
30,F,2,3,3,2,2,2,30,0,0,0,0,0,0,0,15,19,24,31,38,41,49,20,11,0,0,0,0,0,0,0,0,0,0,0,0,-1
